# Supplementary material for: Effects of Taurine on Gut Microbiota Homeostasis: An Evaluation Based on Two Models of Gut Dysbiosis
Source: Biomedicines. 2023 Mar 29;11(4):1048. doi: 10.3390/biomedicines11041048 (PMC10135931; doi:10.3390/biomedicines11041048)
Supplement: Supplementary file 1 [file biomedicines-11-01048-s001.zip]

Archive with 1 entries (1 files):
- biomedicines-2272059-supplementary.pdf
